# Supplementary material for: Prevalence, Deaths and Disability-Adjusted-Life-Years (DALYs) Due to Type 2 Diabetes and Its Attributable Risk Factors in 204 Countries and Territories, 1990-2019: Results From the Global Burden of Disease Study 2019
Source: Front Endocrinol (Lausanne). 2022 Feb 25;13:838027. doi: 10.3389/fendo.2022.838027 (PMC8915203; doi:10.3389/fendo.2022.838027)
Supplement: Supplementary Table 1 — Guidelines for accurate and transparent health estimates reporting (GATHER) checklist. [file DataSheet_1.zip]

Archive with 25 entries (25 files):
- Supplementary Figures/Supplementary Figure S1.PDF
- Supplementary Figures/Supplementary Figure S10.PDF
- Supplementary Figures/Supplementary Figure S11.PDF
- Supplementary Figures/Supplementary Figure S12.PDF
- Supplementary Figures/Supplementary Figure S13.PDF
- Supplementary Figures/Supplementary Figure S14.PDF
- Supplementary Figures/Supplementary Figure S15.PDF
- Supplementary Figures/Supplementary Figure S16.PDF
- Supplementary Figures/Supplementary Figure S17.PDF
- Supplementary Figures/Supplementary Figure S18.PDF
- Supplementary Figures/Supplementary Figure S19.PDF
- Supplementary Figures/Supplementary Figure S2.PDF
- Supplementary Figures/Supplementary Figure S3.PDF
- Supplementary Figures/Supplementary Figure S4.PDF
- Supplementary Figures/Supplementary Figure S5.PDF
- Supplementary Figures/Supplementary Figure S6.PDF
- Supplementary Figures/Supplementary Figure S7.PDF
- Supplementary Figures/Supplementary Figure S8.PDF
- Supplementary Figures/Supplementary Figure S9.PDF
- Supplementary Tables/Supplementary Table S1.DOCX
- Supplementary Tables/Supplementary Table S2.DOC
- Supplementary Tables/Supplementary Table S3.DOC
- Supplementary Tables/Supplementary Table S4.DOC
- Supplementary Tables/Supplementary Table S5.DOC
- Supplementary Tables/Supplementary Table S6.DOC
